# Supplementary material for: Insights into Network of Hot Spots of Aggregation in Nucleophosmin 1
Source: Int J Mol Sci. 2022 Nov 25;23(23):14704. doi: 10.3390/ijms232314704 (PMC9736328; doi:10.3390/ijms232314704)
Supplement: Supplementary file 1 [file ijms-23-14704-s001.zip]

Archive with 1 entries (1 files):
- ijms-2035977-supplementary.pdf
